# Supplementary material for: Fixing the stimulus-as-fixed-effect fallacy in task fMRI
Source: Wellcome Open Res. 2017 Mar 17;1:23. Originally published 2016 Dec 9. [Version 2] doi: 10.12688/wellcomeopenres.10298.2 (PMC5428747; doi:10.12688/wellcomeopenres.10298.2)
Supplement: Supplementary file 1 [file wellcomeopenres-1-11977-s0000.tgz]

Archive with 1 entries (1 files):
- 74653d11-2215-4d86-8256-22ec69deb4e1.pdf
